# Supplementary material for: Minimally Invasive Aortic Valve Replacement in Elderly Patients: Insights from a Large Cohort
Source: J Clin Med. 2026 Jan 2;15(1):354. doi: 10.3390/jcm15010354 (PMC12786521; doi:10.3390/jcm15010354)
Supplement: Supplementary file 1 [file jcm-15-00354-s001.zip]

Archive with 1 entries (1 files):
- jcm-3993686-supplementary.pdf
